# Supplementary material for: Drought and freezing vulnerability of the isolated hybrid aspen Populus x smithii relative to its parental species, P. tremuloides and P. grandidentata
Source: Ecol Evol. 2019 Jun 25;9(14):8062–74. doi: 10.1002/ece3.5364 (PMC6662423; doi:10.1002/ece3.5364)
Supplement: Supplementary file 1 [file ECE3-9-8062-s001.xlsx]

## Sheet: AppendixS1
Appendix S1
Location data for each sample collected
ID	taxon	Lat	Long	Site	City	County	State
G-CO27-1	G	42.3708	-93.0805	Pine Lake State Park	Eldora	Hardin	Iowa
G-CO28-1	G	42.3685	-93.0676	Pine Lake State Park	Eldora	Hardin	Iowa
G-IA2-2	G	42.1115	-93.9741	Holst State State Forest	Boone	Boone	Iowa
G-IA3-1	G	41.9265	-93.8627	Ledges State Park	Madrid	Boone	Iowa
G-IA4-1	G	41.9356	-93.8514	Iowa State Arboretum	Douglas	Boone	Iowa
G-IA4-2	G	41.9356	-93.8514	Iowa State Arboretum	Douglas	Boone	Iowa
G-IA4-3	G	41.9356	-93.8514	Iowa State Arboretum	Douglas	Boone	Iowa
G-IA6-1	G	41.9784	-93.9146	Private Property	Boone	Boone	Iowa
G-IA7-1	T	42.3404	-93.8871	State Wildlife Refuge	Stanhope	Hamilton	Iowa
G-IA7-2	T	42.3404	-93.8871	State Wildlife Refuge	Stanhope	Hamilton	Iowa
G-IA7-4	T	42.3404	-93.8871	State Wildlife Refuge	Stanhope	Hamilton	Iowa
G-IA7-5	T	42.3404	-93.8871	State Wildlife Refuge	Stanhope	Hamilton	Iowa
G-IA7-7	T	42.3404	-93.8871	State Wildlife Refuge	Stanhope	Hamilton	Iowa
G-IA7-8	T	42.3404	-93.8871	State Wildlife Refuge	Stanhope	Hamilton	Iowa
G-MN18-1	G	45.3895	-93.2088	Cedar Creek Ecosystem Science Reserve	East Bethel	Anoka	Minnesota
G-MN18-2	G	45.3895	-93.2088	Cedar Creek Ecosystem Science Reserve	East Bethel	Anoka	Minnesota
G-MN18-3	G	45.3895	-93.2088	Cedar Creek Ecosystem Science Reserve	East Bethel	Anoka	Minnesota
G-MN19-1	G	45.4277	-93.1889	Cedar Creek Ecosystem Science Reserve	East Bethel	Isanti	Minnesota
G-MN19-2	G	45.4277	-93.1889	Cedar Creek Ecosystem Science Reserve	East Bethel	Isanti	Minnesota
G-MN19-3	G	45.4277	-93.1889	Cedar Creek Ecosystem Science Reserve	East Bethel	Isanti	Minnesota
G-MN20-1	G	45.4268	-93.2087	Cedar Creek Ecosystem Science Reserve	East Bethel	Isanti	Minnesota
G-MN20-2	G	45.4268	-93.2087	Cedar Creek Ecosystem Science Reserve	East Bethel	Isanti	Minnesota
G-MN20-3	G	45.4268	-93.2087	Cedar Creek Ecosystem Science Reserve	East Bethel	Isanti	Minnesota
G-MN21-1	G	45.4183	-93.209	Cedar Creek Ecosystem Science Reserve	East Bethel	Isanti	Minnesota
G-MN21-2	G	45.4183	-93.209	Cedar Creek Ecosystem Science Reserve	East Bethel	Isanti	Minnesota
G-MN21-3	G	45.4183	-93.209	Cedar Creek Ecosystem Science Reserve	East Bethel	Isanti	Minnesota
G-MN22-10	G	46.7827	-96.0149	Private Property	Audubon	Becker	Minnesota
G-MN22-20	G	46.7827	-96.0149	Private Property	Audubon	Becker	Minnesota
G-MN22-30	G	46.7827	-96.0149	Private Property	Audubon	Becker	Minnesota
G-MN22-40	G	46.7827	-96.0149	Private Property	Audubon	Becker	Minnesota
G-MN23-10	G	46.7319	-95.963	Lake Eunice Township Compost Site	Detroit Lakes	Becker	Minnesota
G-MN23-20	G	46.7319	-95.963	Lake Eunice Township Compost Site	Detroit Lakes	Becker	Minnesota
G-MN24-10	G	46.8775	-96.063	Private Property	Lake Park	Becker	Minnesota
G-MN24-20	G	46.8775	-96.063	Private Property	Lake Park	Becker	Minnesota
G-MN24-40	G	46.8775	-96.063	Private Property	Lake Park	Becker	Minnesota
G-MN25-10	G	46.7488	-95.9746	Private Property	Detroit Lakes	Becker	Minnesota
G-MN25-20	G	46.7488	-95.9746	Private Property	Detroit Lakes	Becker	Minnesota
G-MN26-10	G	46.7464	-96.2288	Private Property	Hawley	Clay	Minnesota
G-MN26-20	G	46.7464	-96.2288	Private Property	Hawley	Clay	Minnesota
G-MN29-1	G	45.4029	-93.2055	Cedar Creek Ecosystem Science Reserve	East Bethel	Anoka	Minnesota
G-MN29-2	G	45.4029	-93.2055	Cedar Creek Ecosystem Science Reserve	East Bethel	Anoka	Minnesota
G-MN8-1	G	45.4281	-93.1892	Cedar Creek Ecosystem Science Reserve	East Bethel	Isanti	Minnesota
G-MN8-2	G	45.4281	-93.1892	Cedar Creek Ecosystem Science Reserve	East Bethel	Isanti	Minnesota
G-WI10-1	T	42.9093	-89.3553	Roadside	Oregon	Dane	Wisconsin
G-WI11-1	T	43.2149	-89.609	Roadside	Dane	Dane	Wisconsin
G-WI11-2	T	43.2149	-89.609	Roadside	Dane	Dane	Wisconsin
G-WI12-1	T	43.2149	-89.609	Roadside	Dane	Dane	Wisconsin
G-WI12-1	T	43.2149	-89.609	Roadside	Dane	Dane	Wisconsin
G-WI13-1	G	43.435	-89.7237	Devil's Lake State Park	Baraboo	Sauk	Wisconsin
G-WI14-1	G	43.435	-89.7237	Devil's Lake State Park	Baraboo	Sauk	Wisconsin
G-WI14-2	G	43.435	-89.7237	Devil's Lake State Park	Baraboo	Sauk	Wisconsin
G-WI14-3	G	43.435	-89.7237	Devil's Lake State Park	Baraboo	Sauk	Wisconsin
G-WI14-4	G	43.435	-89.7237	Devil's Lake State Park	Baraboo	Sauk	Wisconsin
G-WI14-5	G	43.435	-89.7237	Devil's Lake State Park	Baraboo	Sauk	Wisconsin
G-WI15-1	G	43.4769	-90.0141	Roadside	Reedsburg	Sauk	Wisconsin
G-WI15-2	G	43.4769	-90.0141	Roadside	Reedsburg	Sauk	Wisconsin
G-WI15-3	G	43.4769	-90.0141	Roadside	Reedsburg	Sauk	Wisconsin
G-WI16-1	G	43.3503	-90.4515	Roadside	Richland Center	Richland	Wisconsin
G-WI16-2	G	43.3503	-90.4515	Roadside	Richland Center	Richland	Wisconsin
G-WI16-3	G	43.3503	-90.4515	Roadside	Richland Center	Richland	Wisconsin
G-WI16-4	G	43.3503	-90.4515	Roadside	Richland Center	Richland	Wisconsin
G-WI17-1	G	43.3503	-90.4515	Roadside	Oregon	Dane	Wisconsin
G-WI9-1	T	42.9093	-89.3553	Roadside	Oregon	Dane	Wisconsin
G-WI9-2	T	42.9093	-89.3553	Roadside	Oregon	Dane	Wisconsin
S-NE1-1	S	42.8887	-100.311	Smith Falls State Park	Valentine	Cherry	Nebraska
S-NE10-1	S	42.8911	-100.304	TNC Property	Valentine	Cherry	Nebraska
S-NE11-1	S	42.8911	-100.304	TNC Property	Valentine	Cherry	Nebraska
S-NE11-1	S	42.8911	-100.304	TNC Property	Valentine	Cherry	Nebraska
S-NE11-2	S	42.8911	-100.304	TNC Property	Valentine	Cherry	Nebraska
S-NE12-1	S	42.8911	-100.304	TNC Property	Valentine	Cherry	Nebraska
S-NE13-1	S	42.8889	-100.312	Smith Falls State Park	Valentine	Cherry	Nebraska
S-NE13-2	S	42.8889	-100.312	Smith Falls State Park	Valentine	Cherry	Nebraska
S-NE13-3	S	42.8889	-100.312	Smith Falls State Park	Valentine	Cherry	Nebraska
S-NE14-1	S	42.8894	-100.312	Smith Falls State Park	Valentine	Cherry	Nebraska
S-NE14-2	S	42.8894	-100.312	Smith Falls State Park	Valentine	Cherry	Nebraska
S-NE15-1	S	42.8888	-100.315	Smith Falls State Park	Valentine	Cherry	Nebraska
S-NE15-2	S	42.8888	-100.315	Smith Falls State Park	Valentine	Cherry	Nebraska
S-NE16-1	S	42.8908	-100.32	Private Property	Valentine	Cherry	Nebraska
S-NE16-2	S	42.8908	-100.32	Private Property	Valentine	Cherry	Nebraska
S-NE16-3	S	42.8908	-100.32	Private Property	Valentine	Cherry	Nebraska
S-NE17-1	S	42.889	-100.315	Smith Falls State Park	Valentine	Cherry	Nebraska
S-NE17-2	S	42.889	-100.315	Smith Falls State Park	Valentine	Cherry	Nebraska
S-NE18-1	S	42.888	-100.316	Smith Falls State Park	Valentine	Cherry	Nebraska
S-NE18-2	S	42.888	-100.316	Smith Falls State Park	Valentine	Cherry	Nebraska
S-NE19-1	S	42.888	-100.315	Smith Falls State Park	Valentine	Cherry	Nebraska
S-NE19-2	S	42.888	-100.315	Smith Falls State Park	Valentine	Cherry	Nebraska
S-NE2-1	S	42.8908	-100.32	Private Property	Valentine	Cherry	Nebraska
S-NE20-1	S	42.887	-100.315	Smith Falls State Park	Valentine	Cherry	Nebraska
S-NE20-2	S	42.887	-100.315	Smith Falls State Park	Valentine	Cherry	Nebraska
S-NE21-1	S	42.887	-100.316	Smith Falls State Park	Valentine	Cherry	Nebraska
S-NE22-1	S	42.889	-100.317	Smith Falls State Park	Valentine	Cherry	Nebraska
S-NE22-2	S	42.889	-100.317	Smith Falls State Park	Valentine	Cherry	Nebraska
S-NE23-1	S	42.889	-100.318	Smith Falls State Park	Valentine	Cherry	Nebraska
S-NE23-2	S	42.889	-100.318	Smith Falls State Park	Valentine	Cherry	Nebraska
S-NE24-1	S	42.888	-100.316	Smith Falls State Park	Valentine	Cherry	Nebraska
S-NE24-2	S	42.888	-100.316	Smith Falls State Park	Valentine	Cherry	Nebraska
S-NE3-1	S	42.8905	-100.319	Private Property	Valentine	Cherry	Nebraska
S-NE4-1	S	42.8905	-100.319	Private Property	Valentine	Cherry	Nebraska
S-NE4-2	S	42.8905	-100.319	Private Property	Valentine	Cherry	Nebraska
S-NE5-1	S	42.8896	-100.313	Smith Falls State Park	Valentine	Cherry	Nebraska
S-NE5-2	S	42.8896	-100.313	Smith Falls State Park	Valentine	Cherry	Nebraska
S-NE5-3	S	42.8896	-100.313	Smith Falls State Park	Valentine	Cherry	Nebraska
S-NE6-1	S	42.8894	-100.312	Smith Falls State Park	Valentine	Cherry	Nebraska
S-NE7-1	S	42.8894	-100.312	Smith Falls State Park	Valentine	Cherry	Nebraska
S-NE8-1	S	42.8888	-100.315	Smith Falls State Park	Valentine	Cherry	Nebraska
S-NE8-2	S	42.8911	-100.304	Smith Falls State Park	Valentine	Cherry	Nebraska
S-NE9-1	S	42.8911	-100.304	Private Property	Valentine	Cherry	Nebraska
S-NE9-2	S	42.8911	-100.304	Private Property	Valentine	Cherry	Nebraska
T-CO65-1	T	38.7099	-106.21	Roadside	Nathrop	Chaffee	Colorado
T-IA10-1	T	42.2991	-91.9269	Bearbower Sand Prairie Area	Buchanan Co.	Buchanan	Iowa
T-IA11-1	T	42.2991	-91.9269	Bearbower Sand Prairie Area	Buchanan Co.	Buchanan	Iowa
T-IA11-2	T	42.2991	-91.9269	Bearbower Sand Prairie Area	Buchanan Co.	Buchanan	Iowa
T-IA11-3	T	42.2991	-91.9269	Bearbower Sand Prairie Area	Buchanan Co.	Buchanan	Iowa
T-IA11-4	T	42.2991	-91.9269	Bearbower Sand Prairie Area	Buchanan Co.	Buchanan	Iowa
T-IA11-5	T	42.2991	-91.9269	Bearbower Sand Prairie Area	Buchanan Co.	Buchanan	Iowa
T-IA12-1	T	42.2994	-91.928	Bearbower Sand Prairie Area	Buchanan Co.	Buchanan	Iowa
T-IA12-3	T	42.2994	-91.928	Bearbower Sand Prairie Area	Buchanan Co.	Buchanan	Iowa
T-IA13-1	T	42.0966	-93.0375	Marietta Sand Prairie Preserve	Marshalltown	Marshall	Iowa
T-IA13-2	T	42.0966	-93.0375	Marietta Sand Prairie Preserve	Marshalltown	Marshall	Iowa
T-IA14-1	T	42.0966	-93.038	Marietta Sand Prairie Preserve	Marshalltown	Marshall	Iowa
T-IA14-2	T	42.0966	-93.038	Marietta Sand Prairie Preserve	Marshalltown	Marshall	Iowa
T-IA14-3	T	42.0966	-93.038	Marietta Sand Prairie Preserve	Marshalltown	Marshall	Iowa
T-IA14-3	T	42.0966	-93.038	Marietta Sand Prairie Preserve	Marshalltown	Marshall	Iowa
T-IA14-4	T	42.0966	-93.038	Marietta Sand Prairie Preserve	Marshalltown	Marshall	Iowa
T-IA14-5	T	42.0966	-93.038	Marietta Sand Prairie Preserve	Marshalltown	Marshall	Iowa
T-IA14-6	T	42.0966	-93.038	Marietta Sand Prairie Preserve	Marshalltown	Marshall	Iowa
T-IA14-7	T	42.0966	-93.038	Marietta Sand Prairie Preserve	Marshalltown	Marshall	Iowa
T-IA14-8	T	42.0966	-93.038	Marietta Sand Prairie Preserve	Marshalltown	Marshall	Iowa
T-IA14-9	T	42.0966	-93.038	Marietta Sand Prairie Preserve	Marshalltown	Marshall	Iowa
T-IA15-1	T	42.0978	-93.0374	Marietta Sand Prairie Preserve	Marshalltown	Marshall	Iowa
T-IA15-2	T	42.0978	-93.0374	Marietta Sand Prairie Preserve	Marshalltown	Marshall	Iowa
T-IA15-4	T	42.0978	-93.0374	Marietta Sand Prairie Preserve	Marshalltown	Marshall	Iowa
T-IA15-5	T	42.0978	-93.0374	Marietta Sand Prairie Preserve	Marshalltown	Marshall	Iowa
T-IA15-6	T	42.0978	-93.0374	Marietta Sand Prairie Preserve	Marshalltown	Marshall	Iowa
T-IA16-1	T	42.3418	-93.8882	Roadside	Stanhope	Hamilton	Iowa
T-IA16-2	T	42.3418	-93.8882	Roadside	Stanhope	Hamilton	Iowa
T-IA17-1	T	42.3418	-93.8882	Roadside	Stanhope	Hamilton	Iowa
T-IA17-2	T	42.3602	-93.8459	Roadside	Stanhope	Hamilton	Iowa
T-IA17-3	T	42.3602	-93.8459	Roadside	Stanhope	Hamilton	Iowa
T-IA17-4	T	42.3602	-93.8459	Roadside	Stanhope	Hamilton	Iowa
T-IA17-5	T	42.3602	-93.8459	Roadside	Stanhope	Hamilton	Iowa
T-IA17-6	T	42.3602	-93.8459	Roadside	Stanhope	Hamilton	Iowa
T-IA18-1	T	42.352	-93.8748	Wildlife Refuge	Stanhope	Hamilton	Iowa
T-IA18-12	T	42.352	-93.8748	Wildlife Refuge	Stanhope	Hamilton	Iowa
T-IA18-13	T	42.352	-93.8748	Wildlife Refuge	Stanhope	Hamilton	Iowa
T-IA18-14	T	42.352	-93.8748	Wildlife Refuge	Stanhope	Hamilton	Iowa
T-IA18-15	T	42.352	-93.8748	Wildlife Refuge	Stanhope	Hamilton	Iowa
T-IA18-2	T	42.352	-93.8748	Wildlife Refuge	Stanhope	Hamilton	Iowa
T-IA18-3	T	42.352	-93.8748	Wildlife Refuge	Stanhope	Hamilton	Iowa
T-IA18-5	T	42.352	-93.8748	Wildlife Refuge	Stanhope	Hamilton	Iowa
T-IA18-6	T	42.352	-93.8748	Wildlife Refuge	Stanhope	Hamilton	Iowa
T-IA18-7	T	42.352	-93.8748	Wildlife Refuge	Stanhope	Hamilton	Iowa
T-IA18-8	T	42.352	-93.8748	Wildlife Refuge	Stanhope	Hamilton	Iowa
T-IA18-9	T	42.352	-93.8748	Wildlife Refuge	Stanhope	Hamilton	Iowa
T-IA2-1	T	42.4826	-95.8095	Clemmons Creek Wildlife Management Area	Correctionville	Woodbury	Iowa
T-IA2-2	T	42.4826	-95.8095	Clemmons Creek Wildlife Management Area	Correctionville	Woodbury	Iowa
T-IA3-1	T	41.3225	-91.7637	Clemmons Creek Wildlife Management Area	Correctionville	Woodbury	Iowa
T-IA3-3	T	43.3912	-94.8559	Fort Defiance State Park	Estherville	Emmet	Iowa
T-IA3-4	T	43.3912	-94.8559	Fort Defiance State Park	Estherville	Emmet	Iowa
T-IA3-5	T	43.3912	-94.8559	Fort Defiance State Park	Estherville	Emmet	Iowa
T-IA3-6	T	43.3912	-94.8559	Fort Defiance State Park	Estherville	Emmet	Iowa
T-IA3-7	T	43.3912	-94.8559	Fort Defiance State Park	Estherville	Emmet	Iowa
T-IA4-1	T	43.3912	-94.8559	Fort Defiance State Park	Estherville	Emmet	Iowa
T-IA5-1	T	43.3912	-94.8636	Fort Defiance State Park	Estherville	Emmet	Iowa
T-IA5-2	T	43.3912	-94.8636	Fort Defiance State Park	Estherville	Emmet	Iowa
T-IA5-3	T	43.3912	-94.8636	Fort Defiance State Park	Estherville	Emmet	Iowa
T-IA5-4	T	43.3912	-94.8636	Fort Defiance State Park	Estherville	Emmet	Iowa
T-IA5-5	T	43.3912	-94.8636	Fort Defiance State Park	Estherville	Emmet	Iowa
T-IA6-1	T	42.1128	-93.9714	Holst Tract State Forest	Boone	Boone	Iowa
T-IA6-10	T	42.1128	-93.9714	Holst Tract State Forest	Boone	Boone	Iowa
T-IA6-11	T	42.1128	-93.9714	Holst Tract State Forest	Boone	Boone	Iowa
T-IA6-12	T	42.1128	-93.9714	Holst Tract State Forest	Boone	Boone	Iowa
T-IA6-2	T	42.1128	-93.9714	Holst Tract State Forest	Boone	Boone	Iowa
T-IA6-2	T	42.1128	-93.9714	Holst Tract State Forest	Boone	Boone	Iowa
T-IA6-3	T	42.1128	-93.9714	Holst Tract State Forest	Boone	Boone	Iowa
T-IA6-4	T	42.1128	-93.9714	Holst Tract State Forest	Boone	Boone	Iowa
T-IA6-5	T	42.1128	-93.9714	Holst Tract State Forest	Boone	Boone	Iowa
T-IA6-6	T	42.1128	-93.9714	Holst Tract State Forest	Boone	Boone	Iowa
T-IA6-7	T	42.1128	-93.9714	Holst Tract State Forest	Boone	Boone	Iowa
T-IA6-8	T	42.1128	-93.9714	Holst Tract State Forest	Boone	Boone	Iowa
T-IA6-9	T	42.1128	-93.9714	Holst Tract State Forest	Boone	Boone	Iowa
T-IA66-1	T	42.538	-96.4613	Stone State Park	Sioux City	Woodbury	Iowa
T-IA7-1	T	41.9706	-93.9125	Ledges State Park	Boone	Boone	Iowa
T-IA7-3	T	41.9706	-93.9125	Ledges State Park	Boone	Boone	Iowa
T-IA7-4	T	41.9706	-93.9125	Ledges State Park	Boone	Boone	Iowa
T-IA7-5	T	41.9706	-93.9125	Ledges State Park	Boone	Boone	Iowa
T-IA7-6	T	41.9706	-93.9125	Ledges State Park	Boone	Boone	Iowa
T-IA8-1	T	41.9565	-93.9004	Ledges State Park	Boone	Boone	Iowa
T-IA8-10	T	41.9565	-93.9004	Ledges State Park	Boone	Boone	Iowa
T-IA8-10	T	41.9565	-93.9004	Ledges State Park	Boone	Boone	Iowa
T-IA8-11	T	41.9565	-93.9004	Ledges State Park	Boone	Boone	Iowa
T-IA8-12	T	41.9565	-93.9004	Ledges State Park	Boone	Boone	Iowa
T-IA8-13	T	41.9565	-93.9004	Ledges State Park	Boone	Boone	Iowa
T-IA8-14	T	41.9565	-93.9004	Ledges State Park	Boone	Boone	Iowa
T-IA8-15	T	41.9565	-93.9004	Ledges State Park	Boone	Boone	Iowa
T-IA8-17	T	41.9565	-93.9004	Ledges State Park	Boone	Boone	Iowa
T-IA8-18	T	41.9565	-93.9004	Ledges State Park	Boone	Boone	Iowa
T-IA8-19	T	41.9565	-93.9004	Ledges State Park	Boone	Boone	Iowa
T-IA8-2	T	41.9565	-93.9004	Ledges State Park	Boone	Boone	Iowa
T-IA8-20	T	41.9565	-93.9004	Ledges State Park	Boone	Boone	Iowa
T-IA8-21	T	41.9565	-93.9004	Ledges State Park	Boone	Boone	Iowa
T-IA8-23	T	41.9565	-93.9004	Ledges State Park	Boone	Boone	Iowa
T-IA8-24	T	41.9565	-93.9004	Ledges State Park	Boone	Boone	Iowa
T-IA8-25	T	41.9565	-93.9004	Ledges State Park	Boone	Boone	Iowa
T-IA8-26	T	41.9565	-93.9004	Ledges State Park	Boone	Boone	Iowa
T-IA8-27	T	41.9565	-93.9004	Ledges State Park	Boone	Boone	Iowa
T-IA8-28	T	41.9565	-93.9004	Ledges State Park	Boone	Boone	Iowa
T-IA8-3	T	41.9565	-93.9004	Ledges State Park	Boone	Boone	Iowa
T-IA8-4	T	41.9565	-93.9004	Ledges State Park	Boone	Boone	Iowa
T-IA8-5	T	41.9565	-93.9004	Ledges State Park	Boone	Boone	Iowa
T-IA8-7	T	41.9565	-93.9004	Ledges State Park	Boone	Boone	Iowa
T-IA8-8	T	41.9565	-93.9004	Ledges State Park	Boone	Boone	Iowa
T-IA8-9	T	41.9565	-93.9004	Ledges State Park	Boone	Boone	Iowa
T-MN19-1	T	45.4044	-93.1887	Cedar Creek Ecosystem Science Reserve	East Bethel	Anoka	Minnesota
T-MN19-3	T	45.4044	-93.1887	Cedar Creek Ecosystem Science Reserve	East Bethel	Anoka	Minnesota
T-MN19-4	T	45.4044	-93.1887	Cedar Creek Ecosystem Science Reserve	East Bethel	Anoka	Minnesota
T-MN19-5	T	45.4044	-93.1887	Cedar Creek Ecosystem Science Reserve	East Bethel	Anoka	Minnesota
T-MN20-1	T	45.4178	-93.2065	Cedar Creek Ecosystem Science Reserve	East Bethel	Isanti	Minnesota
T-MN20-2	T	45.4178	-93.2065	Cedar Creek Ecosystem Science Reserve	East Bethel	Isanti	Minnesota
T-MN20-3	T	45.4178	-93.2065	Cedar Creek Ecosystem Science Reserve	East Bethel	Isanti	Minnesota
T-MN20-4	T	45.4178	-93.2065	Cedar Creek Ecosystem Science Reserve	East Bethel	Isanti	Minnesota
T-MN20-5	T	45.4178	-93.2065	Cedar Creek Ecosystem Science Reserve	East Bethel	Isanti	Minnesota
T-MN20-6	T	45.4178	-93.2065	Cedar Creek Ecosystem Science Reserve	East Bethel	Isanti	Minnesota
T-MN20-7	T	45.4178	-93.2065	Cedar Creek Ecosystem Science Reserve	East Bethel	Isanti	Minnesota
T-MN20-8	T	45.4178	-93.2065	Cedar Creek Ecosystem Science Reserve	East Bethel	Isanti	Minnesota
T-MN20-9	T	45.4178	-93.2065	Cedar Creek Ecosystem Science Reserve	East Bethel	Isanti	Minnesota
T-MN21-1	T	44.9185	-92.7869	Belwin Conservancy	Afton	Washington	Minnesota
T-MN21-2	T	44.9185	-92.7869	Belwin Conservancy	Afton	Washington	Minnesota
T-MN21-3	T	44.9185	-92.7869	Belwin Conservancy	Afton	Washington	Minnesota
T-MN21-4	T	44.9185	-92.7869	Belwin Conservancy	Afton	Washington	Minnesota
T-MN21-5	T	44.9185	-92.7869	Belwin Conservancy	Afton	Washington	Minnesota
T-MN21-6	T	44.9185	-92.7869	Belwin Conservancy	Afton	Washington	Minnesota
T-MN22-1	T	44.9185	-92.7869	Belwin Conservancy	Afton	Washington	Minnesota
T-MN57-1	T	45.3895	-93.2088	Cedar Creek Ecosystem Science Reserve	East Bethel	Anoka	Minnesota
T-MN57-2	T	45.3895	-93.2088	Cedar Creek Ecosystem Science Reserve	East Bethel	Anoka	Minnesota
T-MN58-1	T	45.4268	-93.2087	Cedar Creek Ecosystem Science Reserve	East Bethel	Isanti	Minnesota
T-MN58-2	T	45.4268	-93.2087	Cedar Creek Ecosystem Science Reserve	East Bethel	Isanti	Minnesota
T-MN58-3	T	45.4268	-93.2087	Cedar Creek Ecosystem Science Reserve	East Bethel	Isanti	Minnesota
T-MN59-10	T	46.7827	-96.0149	Private Property	Audubon	Becker	Minnesota
T-MN59-20	T	46.7827	-96.0149	Private Property	Audubon	Becker	Minnesota
T-MN59-30	T	46.7827	-96.0149	Private Property	Audubon	Becker	Minnesota
T-MN60-10	T	46.7488	-95.9746	Private Property	Detroit Lakes	Becker	Minnesota
T-MN60-20	T	46.7488	-95.9746	Private Property	Detroit Lakes	Becker	Minnesota
T-MN60-30	T	46.7488	-95.9746	Private Property	Detroit Lakes	Becker	Minnesota
T-MN61-10	T	46.7464	-96.2288	Private Property	Hawley	Clay	Minnesota
T-MN61-20	T	46.7464	-96.2288	Private Property	Hawley	Clay	Minnesota
T-MN62-10	T	46.7319	-95.963	Lake Eunice Township Compost Site	Detroit Lakes	Becker	Minnesota
T-MN62-20	T	46.7319	-95.963	Lake Eunice Township Compost Site	Detroit Lakes	Becker	Minnesota
T-MN63-10	T	46.8726	-96.4637	Buffalo River SP	Glyndon	Clay	Minnesota
T-MN63-20	T	46.8726	-96.4637	Buffalo River SP	Glyndon	Clay	Minnesota
T-MN63-40	T	46.8726	-96.4637	Buffalo River SP	Glyndon	Clay	Minnesota
T-MN64-10	T	46.7604	-96.4895	Roadside	Barnesville	Clay	Minnesota
T-MN64-20	T	46.7604	-96.4895	Roadside	Barnesville	Clay	Minnesota
T-MN64-30	T	46.7604	-96.4895	Roadside	Barnesville	Clay	Minnesota
T-MN67-1	T	45.4029	-93.2055	Cedar Creek Ecosystem Science Reserve	East Bethel	Isanti	Minnesota
T-MN67-2	T	45.4029	-93.2055	Cedar Creek Ecosystem Science Reserve	East Bethel	Isanti	Minnesota
T-NE23-1	T	42.7525	-102.794	Private Property	Chadron	Dawes	Nebraska
T-NE23-10	T	42.7525	-102.794	Private Property	Chadron	Dawes	Nebraska
T-NE23-2	T	42.7525	-102.794	Private Property	Chadron	Dawes	Nebraska
T-NE23-3	T	42.7525	-102.794	Private Property	Chadron	Dawes	Nebraska
T-NE23-4	T	42.7525	-102.794	Private Property	Chadron	Dawes	Nebraska
T-NE23-5	T	42.7525	-102.794	Private Property	Chadron	Dawes	Nebraska
T-NE23-6	T	42.7525	-102.794	Private Property	Chadron	Dawes	Nebraska
T-NE23-7	T	42.7525	-102.794	Private Property	Chadron	Dawes	Nebraska
T-NE23-8	T	42.7525	-102.794	Private Property	Chadron	Dawes	Nebraska
T-NE23-9	T	42.7525	-102.794	Private Property	Chadron	Dawes	Nebraska
T-NE24-1	T	42.7524	-102.794	Private Property	Chadron	Dawes	Nebraska
T-NE24-2	T	42.7524	-102.794	Private Property	Chadron	Dawes	Nebraska
T-NE24-3	T	42.7524	-102.794	Private Property	Chadron	Dawes	Nebraska
T-NE24-4	T	42.7524	-102.794	Private Property	Chadron	Dawes	Nebraska
T-NE24-5	T	42.7524	-102.794	Private Property	Chadron	Dawes	Nebraska
T-NE24-6	T	42.7524	-102.794	Private Property	Chadron	Dawes	Nebraska
T-NE26-1	T	42.752	-102.795	Private Property	Chadron	Dawes	Nebraska
T-NE26-2	T	42.752	-102.795	Private Property	Chadron	Dawes	Nebraska
T-NE27-1	T	42.3742	-103.146	Private Property	West Ash	Dawes	Nebraska
T-NE28-1	T	42.3742	-103.146	Private Property	West Ash	Dawes	Nebraska
T-NE29-1	T	42.3742	-103.146	Private Property	West Ash	Dawes	Nebraska
T-NE29-2	T	42.3742	-103.146	Private Property	West Ash	Dawes	Nebraska
T-NE30-1	T	42.6261	-103.292	Ponderosa State Wildlife Refuge	Dawes Co.	Dawes	Nebraska
T-NE31-1	T	42.6264	-103.292	Ponderosa State Wildlife Refuge	Dawes Co.	Dawes	Nebraska
T-NE31-3	T	42.6264	-103.292	Ponderosa State Wildlife Refuge	Dawes Co.	Dawes	Nebraska
T-NE31-4	T	42.6264	-103.292	Ponderosa State Wildlife Refuge	Dawes Co.	Dawes	Nebraska
T-NE31-5	T	42.6264	-103.292	Ponderosa State Wildlife Refuge	Dawes Co.	Dawes	Nebraska
T-NE33-1	T	42.802	-103.592	Nebraska Natinoal Prairie	Harrison	Sioux	Nebraska
T-NE33-2	T	42.802	-103.592	Nebraska Natinoal Prairie	Harrison	Sioux	Nebraska
T-NE34-1	T	42.8019	-103.983	Nebraska Natinoal Prairie	Harrison	Sioux	Nebraska
T-NE34-2	T	42.8019	-103.983	Nebraska Natinoal Prairie	Harrison	Sioux	Nebraska
T-NE34-3	T	42.8019	-103.983	Nebraska Natinoal Prairie	Harrison	Sioux	Nebraska
T-NE34-4	T	42.8019	-103.983	Nebraska Natinoal Prairie	Harrison	Sioux	Nebraska
T-NE34-5	T	42.8019	-103.983	Nebraska Natinoal Prairie	Harrison	Sioux	Nebraska
T-NE35-1	T	42.8016	-103.594	Nebraska Natinoal Prairie	Harrison	Sioux	Nebraska
T-NE35-2	T	42.8016	-103.594	Nebraska Natinoal Prairie	Harrison	Sioux	Nebraska
T-NE37-1	T	42.7999	-103.594	Nebraska Natinoal Prairie	Harrison	Sioux	Nebraska
T-NE37-2	T	42.7999	-103.594	Nebraska Natinoal Prairie	Harrison	Sioux	Nebraska
T-NE38-1	T	42.5821	-100.716	Valentine National Wildlife Refuge	Cleveland	Cherry	Nebraska
T-NE38-2	T	42.5821	-100.716	Valentine National Wildlife Refuge	Cleveland	Cherry	Nebraska
T-NE38-4	T	42.5821	-100.716	Valentine National Wildlife Refuge	Cleveland	Cherry	Nebraska
T-NE38-5	T	42.5821	-100.716	Valentine National Wildlife Refuge	Cleveland	Cherry	Nebraska
T-NE38-6	T	42.5821	-100.716	Valentine National Wildlife Refuge	Cleveland	Cherry	Nebraska
T-NE90-1	T	41.5269	-97.1893	Private Property	Schulyer	Colfax	Nebraska
T-NE90-10	T	41.5269	-97.1893	Private Property	Schulyer	Colfax	Nebraska
T-NE90-2	T	41.5269	-97.1893	Private Property	Schulyer	Colfax	Nebraska
T-NE90-3	T	41.5269	-97.1893	Private Property	Schulyer	Colfax	Nebraska
T-NE90-4	T	41.5269	-97.1893	Private Property	Schulyer	Colfax	Nebraska
T-NE90-5	T	41.5269	-97.1893	Private Property	Schulyer	Colfax	Nebraska
T-NE90-6	T	41.5269	-97.1893	Private Property	Schulyer	Colfax	Nebraska
T-NE90-7	T	41.5269	-97.1893	Private Property	Schulyer	Colfax	Nebraska
T-NE90-8	T	41.5269	-97.1893	Private Property	Schulyer	Colfax	Nebraska
T-NE90-9	T	41.5269	-97.1893	Private Property	Schulyer	Colfax	Nebraska
T-SD1-10	T	43.7764	-103.427	Custer State Park	East Custer	Custer	South Dakota
T-SD45-10	T	43.9625	-103.559	Black Hills National Forest	West Pennington	Pennington	South Dakota
T-SD45-23	T	43.9625	-103.559	Black Hills National Forest	West Pennington	Pennington	South Dakota
T-SD46-24	T	43.9754	-103.557	Black Hills National Forest	West Pennington	Pennington	South Dakota
T-SD47-11	T	44.0303	-103.64	Black Hills National Forest	West Pennington	Pennington	South Dakota
T-SD48-10	T	43.9892	-103.677	Black Hills National Forest	Hill City	Pennington	South Dakota
T-SD48-22	T	43.9892	-103.677	Black Hills National Forest	Hill City	Pennington	South Dakota
T-SD49-10	T	44.4474	-103.865	Black Hills National Forest	Spearfish	Lawrence	South Dakota
T-SD49-30	T	44.4474	-103.865	Black Hills National Forest	Spearfish	Lawrence	South Dakota
T-SD49-42	T	44.4474	-103.865	Black Hills National Forest	Spearfish	Lawrence	South Dakota
T-SD50-20	T	44.385	-103.914	Black Hills National Forest	Spearfish	Lawrence	South Dakota
T-SD50-32	T	44.385	-103.914	Black Hills National Forest	Spearfish	Lawrence	South Dakota
T-SD51-14	T	44.2966	-103.857	Black Hills National Forest	Lead	Lawrence	South Dakota
T-SD52-21	T	44.2527	-103.795	Black Hills National Forest	Lead	Lawrence	South Dakota
T-SD53-10	T	44.1132	-103.64	Black Hills National Forest	Lead	Lawrence	South Dakota
T-SD53-21	T	44.1132	-103.64	Black Hills National Forest	Lead	Lawrence	South Dakota
T-SD54-10	T	43.7385	-103.845	Jewel Cave National Monument	West Custer	Custer	South Dakota
T-SD55-15	T	43.7385	-103.845	Jewel Cave National Monument	West Custer	Custer	South Dakota
T-SD55-19	T	43.7385	-103.845	Jewel Cave National Monument	West Custer	Custer	South Dakota
T-WI39-1	T	43.45	-90.7815	Roadside	Readstown	Vernon	Wisconsin
T-WI39-2	T	43.45	-90.7815	Roadside	Readstown	Vernon	Wisconsin
T-WI39-4	T	43.45	-90.7815	Roadside	Readstown	Vernon	Wisconsin
T-WI39-5	T	43.45	-90.7815	Roadside	Readstown	Vernon	Wisconsin
T-WI40-1	T	43.45	-90.7815	Roadside	Readstown	Vernon	Wisconsin
T-WI40-2	T	43.45	-90.7815	Roadside	Readstown	Vernon	Wisconsin
T-WI40-3	T	43.45	-90.7815	Roadside	Readstown	Vernon	Wisconsin
T-WI40-4	T	43.45	-90.7815	Roadside	Readstown	Vernon	Wisconsin
T-WI40-5	T	43.45	-90.7815	Roadside	Readstown	Vernon	Wisconsin
T-WI40-6	T	43.45	-90.7815	Roadside	Readstown	Vernon	Wisconsin
T-WI41-1	T	43.45	-90.7815	Roadside	Readstown	Vernon	Wisconsin
T-WI41-2	T	43.45	-90.7815	Roadside	Readstown	Vernon	Wisconsin
T-WI42-1	T	43.4662	-90.9337	Roadside	Viroqua	Vernon	Wisconsin
T-WI42-10	T	43.4662	-90.9337	Roadside	Viroqua	Vernon	Wisconsin
T-WI42-11	T	43.4662	-90.9337	Roadside	Viroqua	Vernon	Wisconsin
T-WI42-12	T	43.4662	-90.9337	Roadside	Viroqua	Vernon	Wisconsin
T-WI42-13	T	43.4662	-90.9337	Roadside	Viroqua	Vernon	Wisconsin
T-WI42-14	T	43.4662	-90.9337	Roadside	Viroqua	Vernon	Wisconsin
T-WI42-15	T	43.4662	-90.9337	Roadside	Viroqua	Vernon	Wisconsin
T-WI42-16	T	43.4662	-90.9337	Roadside	Viroqua	Vernon	Wisconsin
T-WI42-17	T	43.4662	-90.9337	Roadside	Viroqua	Vernon	Wisconsin
T-WI42-2	T	43.4662	-90.9337	Roadside	Viroqua	Vernon	Wisconsin
T-WI42-3	T	43.4662	-90.9337	Roadside	Viroqua	Vernon	Wisconsin
T-WI42-4	T	43.4662	-90.9337	Roadside	Viroqua	Vernon	Wisconsin
T-WI42-6	T	43.4662	-90.9337	Roadside	Viroqua	Vernon	Wisconsin
T-WI42-7	T	43.4662	-90.9337	Roadside	Viroqua	Vernon	Wisconsin
T-WI42-9	T	43.4662	-90.9337	Roadside	Viroqua	Vernon	Wisconsin
T-WI43-1	T	43.4662	-90.9337	Roadside	Viroqua	Vernon	Wisconsin
T-WI43-2	T	43.4662	-90.9337	Roadside	Viroqua	Vernon	Wisconsin
T-WI43-3	T	43.4662	-90.9337	Roadside	Viroqua	Vernon	Wisconsin
T-WI43-4	T	43.4662	-90.9337	Roadside	Viroqua	Vernon	Wisconsin
T-WI44-1	T	43.4662	-90.9337	Roadside	Viroqua	Vernon	Wisconsin
T-WI44-10	T	43.4662	-90.9337	Roadside	Viroqua	Vernon	Wisconsin
T-WI44-11	T	43.4662	-90.9337	Roadside	Viroqua	Vernon	Wisconsin
T-WI44-12	T	43.4662	-90.9337	Roadside	Viroqua	Vernon	Wisconsin
T-WI44-13	T	43.4662	-90.9337	Roadside	Viroqua	Vernon	Wisconsin
T-WI44-14	T	43.4662	-90.9337	Roadside	Viroqua	Vernon	Wisconsin
T-WI44-15	T	43.4662	-90.9337	Roadside	Viroqua	Vernon	Wisconsin
T-WI44-16	T	43.4662	-90.9337	Roadside	Viroqua	Vernon	Wisconsin
T-WI44-17	T	43.4662	-90.9337	Roadside	Viroqua	Vernon	Wisconsin
T-WI44-18	T	43.4662	-90.9337	Roadside	Viroqua	Vernon	Wisconsin
T-WI44-19	T	43.4662	-90.9337	Roadside	Viroqua	Vernon	Wisconsin
T-WI44-2	T	43.4662	-90.9337	Roadside	Viroqua	Vernon	Wisconsin
T-WI44-20	T	43.4662	-90.9337	Roadside	Viroqua	Vernon	Wisconsin
T-WI44-3	T	43.4662	-90.9337	Roadside	Viroqua	Vernon	Wisconsin
T-WI44-4	T	43.4662	-90.9337	Roadside	Viroqua	Vernon	Wisconsin
T-WI44-5	T	43.4662	-90.9337	Roadside	Viroqua	Vernon	Wisconsin
T-WI44-6	T	43.4662	-90.9337	Roadside	Viroqua	Vernon	Wisconsin
T-WI44-7	T	43.4662	-90.9337	Roadside	Viroqua	Vernon	Wisconsin
T-WI44-8	T	43.4662	-90.9337	Roadside	Viroqua	Vernon	Wisconsin
T-WI44-9	T	43.4662	-90.9337	Roadside	Viroqua	Vernon	Wisconsin
