# Supplementary material for: Drought and freezing vulnerability of the isolated hybrid aspen Populus x smithii relative to its parental species, P. tremuloides and P. grandidentata
Source: Ecol Evol. 2019 Jun 25;9(14):8062–74. doi: 10.1002/ece3.5364 (PMC6662423; doi:10.1002/ece3.5364)
Supplement: Supplementary file 2 [file ECE3-9-8062-s002.xlsx]

## Sheet: Appendix_2
Appendix S2: Taxa and sample size in each analysis
Measurement/Experiment	Populus grandidentata						P. x. smithii		P. tremuloides										Species Totals				All Spp.
	Iowa		Minnesota		Wisconsin		Nebraska		Iowa		Minnesota		Nebraska		South Dakota		Wisconsin		Total P. grand.		Total P. trem.
	Genets	Ramets	Genets	Ramets	Genets	Ramets	Genets	Ramets	Genets	Ramets	Genets	Ramets	Genets	Ramets	Genets	Ramets	Genets	Ramets	Genets	Ramets	Genets	Ramets	Genets	Ramets
Common Garden Phenology	5	9	1	1	4	7	3	24	19	112	7	22	6	35	18	53	7	58	10	17	57	297	70	321
Budbreak	0	0	10	60	0	0	0	0	0	0	10	60	0	0	0	0	0	0	10	60	10	120	20	120
Stem Freezing (all)	4	7	1	1	4	8	3	10	19	41	6	8	7	16	13	15	7	18	9	16	52	114	64	124
Leaf Freezing (May)	2	2	0	0	2	2	2	4	14	19	6	7	6	8	4	5	6	8	4	4	36	51	42	55
Stem Hydraulics	6	6	1	1	4	4	3	6	3	3	2	2	2	2	1	1	2	2	11	11	10	21	24	27
Leaf Osmotic Potential	4	5	1	1	3	3	3	3	19	29	4	4	6	8	15	15	7	11	8	9	51	76	62	79
Leaf Stomatal Pore Index	4	4	1	1	3	3	4	4	18	29	5	5	6	7	15	16	7	11	8	8	51	76	63	80
Leaf Gas Exchange	3	4	1	1	2	2	3	3	18	25	4	4	6	6	13	13	6	10	6	7	47	65	56	68
